# Supplementary material for: C3aR-initiated signaling is a critical mechanism of podocyte injury in membranous nephropathy
Source: JCI Insight. 2024 Jan 16;9(4):e172976. doi: 10.1172/jci.insight.172976 (PMC11143932; doi:10.1172/jci.insight.172976)
Supplement: Supporting data values [file jciinsight-9-172976-s070.xlsx]

## Sheet: 1E
Healthy serum	Anti-PLA2R serum
121996	455910
187003	99841
39914	300799
145104	354777
66907	494330
191154	134991
54100	258259
63199	501009
136971	318844
10866	430095
	89018

## Sheet: 1F
hAKPC scramble	hAKPCPLA2R KD
1	0.405189
	0.419478
	0.44648

## Sheet: 1G
hAKPC scramble	hAKPC PLA2R KD
1.03147	0.54209
0.975855	0.272645
1.0199	0.460442

## Sheet: 1H
regular medium	Healthy serum	Anti-PLA2R serum	Anti-PLA2R serum
210249	522560	163607	615859
15798	25344	153747	539540
155433	546222	103260	539767
257989	55800	13336	851213
164835	44384	293038	300411
261495	281045	340801	665365
17174	372786	181299	806105
113879	388376	162840	382423
45912		49367	261040
239997			532991

## Sheet: 1I
Healthy serum	Healthy Serum + IdES	Anti-PLA2R serum	Anti-PLA2R serum + IdES
131851	146255	505131	145011
59961	132796	197227	70466
141093	60965	726306	230061
138920	140773	584213	138319
		593251
		681845

## Sheet: 1J
Healthy serum	Anti-PLA2R serum	Heat-inactivated anti-PLA2R serum
93711	490188	330882
130031	411121	126433
75384	355734	139939
113903	363919	89919
		120181

## Sheet: 1L
Healthy serum	Healthy serum + Protein S	Anti-PLA2R serum	Anti-PLA2R serum + Protein S
137193	103401	446981	305804
140828	145028	696757	598719
76168	184111	521579	470903
190453	259041	569981	632937

## Sheet: 1M
Healthy serum	Heat-inactived Anti-PLA2R + healthy sera	Heat-inactived Anti-PLA2R + C6 deficient sera	Heat-inactived Anti-PLA2R + Anti-PLA2R sera	Heat-inactived Anti-PLA2R + Anti-PLA2R sera + Protein S
94128	283605	95563	461370
151788	270443	195598	481944
161499	256243	207163	318856
144083	367176	165524	242587
129956	351999	250359	380130
	353700	144828	303692
	341841		274960
	289741
													S

## Sheet: 2B
Regular media	C3a	C3a + C3aRA
39077	47377	39150
10828	72610	48092
36168	42382	20943
47113	72024	41073
	84934
	109061

## Sheet: 2C
Healthy serum	Anti-PLA2R serum	Anti-PLA2R serum + C3aRA
19147	308500	22213
18606	362787	66303
18599	258047	32918
2412	374803	112540
16571	287512
21989
15172
9799

[truncated: 41 more sheets: 2D, 2E, 2F, 3A, 3B, 3C, 3D, 3E, 3H, 4A, 4B, 4C, 4D, 4E, 5A, 5B, 5D, 5E, S1G, S2B …]
